# Supplementary material for: Is There a Burnout Epidemic among Medical Students? Results from a Systematic Review
Source: Medicina (Kaunas). 2024 Mar 30;60(4):575. doi: 10.3390/medicina60040575 (PMC11052230; doi:10.3390/medicina60040575)
Supplement: Supplementary file 1 [file medicina-60-00575-s001.zip]

Archive with 1 entries (1 files):
- medicina-2890097-supplementary.pdf
